# Supplementary material for: Scattered genomic amplification in dedifferentiated liposarcoma
Source: Mol Cytogenet. 2017 Jun 24;10:25. doi: 10.1186/s13039-017-0325-5 (PMC5483303; doi:10.1186/s13039-017-0325-5)
Supplement: Supplementary file 2 — SNP array results from the two tumor samples. (ZIP 720 kb) [file 13039_2017_325_MOESM2_ESM.zip]

Archive with 2 entries (2 files):
- Mandahl et al. Additional file 2a.xlsx
- Mandahl et al. Additional file 2b.xlsx
